# Supplementary material for: Identification of a NACC1-Regulated Gene Signature Implicated in the Features of Triple-Negative Breast Cancer
Source: Biomedicines. 2023 Apr 20;11(4):1223. doi: 10.3390/biomedicines11041223 (PMC10136325; doi:10.3390/biomedicines11041223)
Supplement: Supplementary file 1 [file biomedicines-11-01223-s001.zip]

Archive with 1 entries (1 files):
- biomedicines-2274842-supplementary.pdf
